# Supplementary material for: Roles of physical disturbance and biome properties in shaping microbial communities within Indian Ocean eddies
Source: ISME Commun. 2025 Jul 2;5(1):ycaf110. doi: 10.1093/ismeco/ycaf110 (PMC12306440; doi:10.1093/ismeco/ycaf110)
Supplement: MLB_IndianOceanEddies_ISME_042924_Supplemental_Tables_ycaf110 [file mlb_indianoceaneddies_isme_042924_supplemental_tables_ycaf110.xlsx]

## Sheet: Supplemental Table 1
	Supplemental Table 1: Descriptions of aggregated unigene groups based on eggNOG functional annotations.
	Unigene Group	eggNOG free text - Annotations
	Fe Transport	COG1629 Outer membrane receptor proteins, mostly Fe transport; Ferric siderophore transporter, periplasmic energy transduction protein TonB; Iron dicitrate transport regulator FecR; P COG1629 Outer membrane receptor proteins, mostly Fe transport
	Siderophores	ABC-type cobalamin Fe3 -siderophore transport system, ATPase component; ABC-type Fe3 -siderophore transport system, permease component; ABC Fe 3 siderophore transporter, periplasmic substrate-binding protein; COG COG1120 ABC-type cobalamin Fe3 -siderophores transport systems, ATPase components; COG2375 Siderophore-interacting protein; COG4615 ABC-type siderophore export system, fused ATPase and p…
	Hexosamine Metabolism	Catalyzes the first step in hexosamine metabolism, converting fructose-6P into glucosamine-6P using glutamine as a nitrogen source
	Sulfur Cycling	Belongs to the nitrite and sulfite reductase 4Fe-4S domain family; Catalyzes the conversion of taurine (2-aminoethanesulfonate) to sulfite and aminoacetaldehyde concurrently with the conversion of alpha-ketoglutarate to succinate and carbon dioxide; Component of the sulfite reductase complex that catalyzes the 6-electron reduction of sulfite to sulfide. This is one of several activities required …
	Nitrogen Fixation	COG5000 Signal transduction histidine kinase involved in nitrogen fixation and metabolism regulation ; COGs COG5000 Signal transduction histidine kinase involved in nitrogen fixation and metabolism regulation; Is required to sustain N(2)-dependent growth in the presence of low levels of carbon monoxide (CO). Probably acts by protecting the N(2) fixation ability of the nitrogenase complex, which i…
	Nitrogenases	Dinitrogenase iron-molybdenum cofactor; Dinitrogenase iron-molybdenum cofactor, N-terminal; Is required to sustain N(2)-dependent growth in the presence of low levels of carbon monoxide (CO). Probably acts by protecting the N(2) fixation ability of the nitrogenase complex, which is inactivated in the presence of CO; May protect the nitrogenase Fe-Mo protein from oxidative damage; nitrogenase moly…
	Nitrite Metabolism	Belongs to the nitrite and sulfite reductase 4Fe-4S domain family;Catalyzes the reduction of nitrite to ammonia, consuming six electrons in the process; COG2116 Formate nitrite family of transporters; COG2146 Ferredoxin subunits of nitrite reductase and ring-hydroxylating dioxygenases; COG2223 Nitrate nitrite transporter; COG3850 Signal transduction histidine kinase, nitrate nitrite-specific; fer…
	Nitrate Metabolism	ABC-type nitrate sulfonate bicarbonate transport; ABC-type nitrate sulfonate bicarbonate transport system ATPase component; ABC-type nitrate sulfonate bicarbonate transport system permease component; ABC-type nitrate sulfonate bicarbonate transport system, periplasmic component; ABC-type nitrate sulfonate bicarbonate transport systems periplasmic components-like protein; ABC nitrate sulfonate bic…
	Photosystems	Component of the cytochrome b6-f complex, which mediates electron transfer between photosystem II (PSII) and photosystem I (PSI), cyclic electron flow around PSI, and state transitions; Controls the interaction of photosystem II (PSII) cores with the light-harvesting antenna; Essential for the assembly of the photosystem I (PSI) complex. May act as a chaperone-like factor to guide the assembly of…
	Phycobilisomes	Belongs to the phycobilisome linker protein family; Rod linker protein, associated with allophycocyanin. Linker polypeptides determine the state of aggregation and the location of the disk-shaped phycobiliprotein units within the phycobilisome and modulate their spectroscopic properties in order to mediate a directed and optimal energy transfer
	Protochlorophyllide	3,8-divinyl protochlorophyllide a 8-vinyl reductase; Catalyzes the formation of the isocyclic ring in chlorophyll biosynthesis. Mediates the cyclase reaction, which results in the formation of divinylprotochlorophyllide (Pchlide) characteristic of all chlorophylls from magnesium-protoporphyrin IX 13-monomethyl ester (MgPMME); Component of the dark-operative protochlorophyllide reductase (DPOR) th…
	Sporulation	ATP binding P-loop motif. it is found in the FtsK cell division protein from E. coli and the stage III sporulation protein E SpoIIIE, which has roles in regulation of prespore specific gene expression in B. subtilis. a mutation in FtsK causes a temperature sensitive block in cell division and it is involved in peptidoglycan synthesis or modification. the SpoIIIE protein is implicated in intercell…
	Spore Formation	ATPase. Has a role at an early stage in the morphogenesis of the spore coat; Cell wall hydrolyses involved in spore germination; COG3773 Cell wall hydrolyses involved in spore germination; Endospore coat-associated protein; Glucanases play a role in cell expansion during growth, in cell-cell fusion during mating, and in spore release during sporulation. This enzyme may be involved in beta-glucan …
	Reactive Oxygen Species	A protein kinase that phosphorylates Ser and Thr residues. Probably acts to suppress the effects of stress linked to accumulation of reactive oxygen species. Probably involved in the extracytoplasmic stress response; Part of the MsrPQ system that repairs oxidized cell envelope proteins containing methionine sulfoxide residues (Met- O), using respiratory chain electrons.
	Oxidative Stress	Associates with aggregated proteins, together with IbpB, to stabilize and protect them from irreversible denaturation and extensive proteolysis during heat shock and oxidative stress; Catalyzes the coenzyme F420-dependent oxidation of glucose 6-phosphate (G6P) to 6-phosphogluconolactone. Appears to have a role in resistance to oxidative stress, via its consumption of G6P that serves as a source o…
	Osmoprotectants	Catalyzes the circularization of gamma-N-acetyl- alpha,gamma-diaminobutyric acid (ADABA) to ectoine (1,4,5,6- tetrahydro-2-methyl-4-pyrimidine carboxylic acid), which is an excellent osmoprotectant; COG1732 Periplasmic glycine betaine choline-binding (lipo)protein of an ABC-type transport system (osmoprotectant binding protein); Involved in the biosynthesis of the osmoprotectant glycine betaine. …
	CRISPR	CRISPR (clustered regularly interspaced short palindromic repeat)
	Phage Integrases	Archaeal phage integrase; Bacteriophage lambda integrase, Arm DNA-binding domain; Belongs to the 'phage' integrase family; Belongs to the 'phage' integrase family. XerC subfamily; Integrase from the cryptic lambdoic prophage DLP12. PFAM Phage integrase family; PFAM phage integrase family protein; PFAM Phage integrase, N-terminal SAM-like domain; Phage-integrase repeat unit; Phage integrase; Phage…
	Phage Construction	Animal peptidoglycan recognition proteins homologous to Bacteriophage T3 lysozyme; Bacterial toxin homologue of phage lysozyme, C-term; Bacteriophage head to tail connecting protein; Bacteriophage HK97-gp10, putative tail-component; Bacteriophage lambda head decoration protein D; Bacteriophage lambda tail assembly protein I; Bacteriophage Rz lysis protein; Bacteriophage T4-like capsid assembly pr…
	Quorum Sensing	Carbon storage regulator (Could also regulate swarming and quorum sensing; Involved in the synthesis of autoinducer 2 (AI-2) which is secreted by bacteria and is used to communicate both the cell density and the metabolic potential of the environment. The regulation of gene expression in response to changes in cell density is called quorum sensing. Catalyzes the transformation of S-ribosylhomocys…

## Sheet: Supplemental Table 2
	Supplemental Table 2: Significant differences in the relative abundances of COG Functional Categories by eddy type in the western and eastern Indian Ocean. NS = not significant; NA = not applicable.
	COG Functional Category	Cruise	Cyclone vs. Anticylone		Anticyclone vs. Non-eddy		Cyclone vs. Non-eddy
			adj. p-value	difference in means	adj. p-value	difference in means	adj. p-value	difference in means
	D - cell cycle control, cell division, chromosome partitioning	I07N - Western	0.0123895	-0.0342811	NS	NA	NS	NA
	D - cell cycle control, cell division, chromosome partitioning	I09N - Eastern	NS	NA	NS	NA	NS	NA
	H - coenzyme transport and metabolism	I07N - Western	NS	NA	NS	NA	NS	NA
	H - coenzyme transport and metabolism	I09N - Eastern	NS	NA	NS	NA	0.0404008	-0.0742734
	L - replication, recombination and repair	I07N - Western	0.0073086	-0.0911452	NS	NA	0.029603	-0.0704851
	L - replication, recombination and repair	I09N - Eastern	NS	NA	0.0250476	-0.0708712	NS	NA
	M - cell wall/membrane/envelope biogenesis	I07N - Western	NS	NA	NS	NA	NS	NA
	M - cell wall/membrane/envelope biogenesis	I09N - Eastern	NS	NA	0.031746	-0.116985	NS	NA

## Sheet: Supplemental Table 3
	Supplemental Table 3: Correlations of eddy characteristics and environmental parameters with principle components from groups of unigenes with annotated functions. NS = not significant; NA = not applicable.
	Environmental Variable	Fe Transport				Siderophores				Hexosamine Metabolism				Sulfur Cycling
		PC1		PC2		PC1		PC2		PC1		PC2		PC1		PC2
		p-value	r	p-value	r	p-value	r	p-value	r	p-value	r	p-value	r	p-value	r	p-value	r
	Eddy Age	NS	NA	< 0.0001	0.466503	0.001802	0.305372	0.0002417	0.355886	0.0005971	0.334201	NS	NA	0.02439	0.222819	NS	NA
	Eddy Amplitude	0.02542	-0.221274	NS	NA	< 0.0001	0.403799	NS	NA	0.2658	NA	0.04911	-0.19535	0.01366	0.243491	0.00981	0.254609
	Eddy Radius	0.003329	0.288031	0.0009808	-0.321599	0.006165	-0.269473	0.00662	-0.267249	0.001893	-0.304022	NS	NA	NS	NA	NS	NA
	Eddy Speed	NS	NA	0.004026	-0.282438	NS	NA	0.0001196	-0.371748	0.07527	NA	NS	NA	NS	NA	NS	NA
	Fe-stress	< 0.0001	-0.613578	NS	NA	0.0001369	0.368756	0.002147	-0.300528	0.876	NA	NS	NA	NS	NA	0.002427	0.297089
	N-stress	NS	NA	NS	NA	0.007668	0.262593	< 0.0001	0.395843	7.221e-08	0.502822	0.006409	-0.268263	NS	NA	NS	NA
	P-stress	< 0.0001	0.774599	NS	NA	< 0.0001	-0.631996	NS	NA	0.002663	-0.294459	0.002793	-0.293106	NS	NA	2.37e-10	-0.576095
	Nutricline Depth	< 0.0001	-0.479319	< 0.0001	0.403459	< 0.0001	0.60902	< 0.0001	0.474422	6.614e-10	0.56418	NS	NA	NS	NA	0.0008718	0.32464
	Temperature	< 0.0001	0.627198	0.005855	-0.271078	< 0.0001	-0.764629	0.001174	-0.316901	3.54e-09	-0.543627	NS	NA	NS	NA	6.948e-07	-0.468244
	Environmental Variable	Nitrogen Fixation				Nitrogenases				Nitrite Metabolism				Nitrate Metabolism
		PC1		PC2		PC1		PC2		PC1		PC2		PC1		PC2
		p-value	r	p-value	r	p-value	r	p-value	r	p-value	r	p-value	r	p-value	r	p-value	r
	Eddy Age	NS	NA	< 0.0001	-0.415184	0.021	0.22831	NS	NA	0.02616	-0.220192	NS	NA	0.03889	0.204852	NS	NA
	Eddy Amplitude	NS	NA	NS	NA	NS	NA	NS	NA	0.01058	-0.252125	0.001135	0.317795	NS	NA	NS	NA
	Eddy Radius	0.014	-0.242637	0.006058	0.27002	0.001978	0.302812	NS	NA	NS	NA	NS	NA	0.002199	-0.299871	0.03307	0.211242
	Eddy Speed	NS	NA	0.007599	0.262884	NS	NA	NS	NA	NS	NA	NS	NA	NS	NA	NS	NA
	Fe-stress	NS	NA	NS	NA	NS	NA	0.002597	-0.295181	NS	NA	NS	NA	0.01204	-0.247801	< 0.0001	-0.448379
	N-stress	0.03636	0.207519	0.01385	-0.243028	0.001924	-0.303576	0.04087	-0.202864	NS	NA	0.003318	-0.288127	0.001781	0.305705	< 0.0001	-0.498192
	P-stress	NS	NA	NS	NA	0.004163	0.281442	0.002585	0.29531	NS	NA	< 0.0001	-0.405094	NS	NA	0.0001081	0.373952
	Nutricline Depth	0.0003969	0.344187	0.0002423	-0.355827	< 0.0001	-0.487006	0.01653	-0.236876	NS	NA	NS	NA	< 0.0001	0.457612	0.001506	-0.310252
	Temperature	0.0001428	-0.367827	0.01739	0.235082	< 0.0001	0.507875	0.023	0.224928	NS	NA	0.004348	-0.280138	NS	NA	9.107e-05	0.377669
	Environmental Variable	Photosystems				Phycobilisomes				Protochlorophyllide				Sporulation
		PC1		PC2		PC1		PC2		PC1		PC2		PC1		PC2
		p-value	r	p-value	r	p-value	r	p-value	r	p-value	r	p-value	r	p-value	r	p-value	r
	Eddy Age	NS	NA	NS	NA	0.002162	-0.300338	NS	NA	0.02523	0.221557	NS	NA	NS	NA	0.02152	0.227412
	Eddy Amplitude	NS	NA	NS	NA	0.0001059	-0.374411	NS	NA	0.003513	0.286459	NS	NA	NS	NA	0.005166	0.274928
	Eddy Radius	NS	NA	NS	NA	0.002725	0.293801	NS	NA	NS	NA	NS	NA	0.04315	0.200669	0.002565	-0.29553
	Eddy Speed	NS	NA	NS	NA	0.001971	0.302912	NS	NA	NS	NA	NS	NA	NS	NA	NS	NS
	Fe-stress	NS	NA	0.0006468	0.332207	0.01408	-0.242445	0.01501	0.240247	NS	NA	NS	NA	NS	NA	< 0.0001	0.467491
	N-stress	0.001931	0.303471	NS	NA	< 0.0001	-0.406721	NS	NA	0.001985	0.30271	0.0449	0.199048	0.03235	0.21209	0.001792	0.305523
	P-stress	NS	NA	0.03381	-0.210372	0.01167	0.248841	0.0005379	-0.336787	NS	NA	NS	NA	< 0.0001	0.409809	< 0.0001	-0.5181
	Nutricline Depth	NS	NA	NS	NA	< 0.0001	-0.565608	NS	NA	NS	NA	NS	NA	NS	NA	< 0.0001	0.536727
	Temperature	NS	NA	0.005007	-0.275879	< 0.0001	0.559115	NS	NA	0.001754	-0.306117	NS	NA	NS	NA	< 0.0001	-0.676256
	Environmental Variable	Spore Formation				Reactive Oxygen Species				Oxidative Stress				Osmoprotectants
		PC1		PC2		PC1		PC2		PC1		PC2		PC1		PC2
		p-value	r	p-value	r	p-value	r	p-value	r	p-value	r	p-value	r	p-value	r	p-value	r
	Eddy Age	0.0009104	0.323526	< 0.0001	-0.553594	NS	NA	0.00134	0.31338	0.01111	-0.250489	NS	NA	0.000792	-0.327095	0.01071	-0.25171
	Eddy Amplitude	NS	NA	0.009255	-0.25652	NS	NA	0.01686	0.236168	0.008856	-0.257955	NS	NA	0.04217	-0.201597	NS	NA
	Eddy Radius	NS	NA	< 0.0001	0.485932	0.01383	0.243072	0.0007435	-0.328699	NS	NA	NS	NA	0.0009662	0.321988	NS	NA
	Eddy Speed	NS	NA	0.02066	0.228905	NS	NA	NS	NA	NS	NA	NS	NA	NS	NA	NS	NA
	Fe-stress	< 0.0001	-0.508237	0.04727	-0.196933	< 0.0001	-0.542389	NS	NA	NS	NA	0.03061	0.214224	NS	NA	5.668e-05	0.387721
	N-stress	NS	NA	< 0.0001	-0.400999	NS	NA	0.002365	0.297828	0.0007797	-0.327493	NS	NA	< 0.0001	-0.398468	0.04129	-0.202446
	P-stress	< 0.0001	0.617541	< 0.0001	0.521147	< 0.0001	0.723313	NS	NA	NS	NA	0.02558	-0.221041	0.007181	0.264684	< 0.0001	-0.579661
	Nutricline Depth	NS	NA	< 0.0001	-0.72836	NS	NA	< 0.0001	0.432591	NS	NA	NS	NA	< 0.0001	-0.595127	NS	NA
	Temperature	NS	NA	< 0.0001	0.824623	0.0001552	0.365962	0.001828	-0.304988	0.004271	0.280677	NS	NA	< 0.0001	0.566783	NS	NA
	Environmental Variable	CRISPR				Phage Integrases				Phage Construction
		PC1		PC2		PC1		PC2		PC1		PC2
		p-value	r	p-value	r	p-value	r	p-value	r	p-value	r	p-value	r
	Eddy Age	NS	NA	NS	NA	< 0.0001	0.417057	NS	NA	0.03534	-0.208646	0.001813	0.305204
	Eddy Amplitude	NS	NA	NS	NA	0.03044	0.21444	0.02195	-0.226691	NS	NA	NS	NA
	Eddy Radius	0.001097	-0.31867	0.01915	0.231636	0.00109	-0.318846	0.003981	0.282774	3.889e-06	0.439138	NS	NA
	Eddy Speed	0.01638	-0.237181	NS	NA	0.02896	-0.216349	NS	NA	0.0009957	0.321208	0.0002354	-0.356494
	Fe-stress	NS	NA	NS	NA	NS	NA	< 0.0001	-0.651373	NS	NA	2.45e-07	-0.484639
	N-stress	0.0002225	0.35779	NS	NA	< 0.0001	0.454805	NS	NA	5.092e-08	-0.507833	NS	NA
	P-stress	NS	NA	NS	NA	0.01936	-0.231252	< 0.0001	0.768328	NS	NA	6.729e-10	0.563975
	Nutricline Depth	< 0.0001	0.403063	NS	NA	< 0.0001	0.670338	< 0.0001	-0.420049	1.393e-08	-0.525758	NS	NA
	Temperature	0.0001351	-0.369046	NS	NA	< 0.0001	-0.606996	< 0.0001	0.5729	0.00015661	0.387749	0.01066	0.251876
